# Supplementary material for: Time matters: Transcriptomic insights into temporally regulated reproductive and physiological processes in the life cycle of salps
Source: PLoS One. 2025 Jun 20;20(6):e0326246. doi: 10.1371/journal.pone.0326246 (PMC12180652; doi:10.1371/journal.pone.0326246)
Supplement: S1 File — S1 Table. Overview of samples used for the de novo transcriptome of S. fusiformis. RNA concentration and quality of each sample was verified using NanoDropTM 2000 (Thermo Fisher Scientific, USA). RIN- a measure of integrity was measured by Bioanalyzer 2100 (Agilent Technologies, USA). S2 Table. Results of GO term enrichment analysis by topGO combined with results of DGE analysis by DESeq2: form comparison (campaign 1). S3 Table. Results of GO term enrichment analysis by topGO combined with results of DGE analysis by DESeq2: fertilized vs not fertilized (at TP1) (campaign 2). S4 Table. Results of GO term enrichment analysis by topGO combined with results of DGE analysis by DESeq2: fertilized vs not fertilized (at TP2) (campaign 2). S5 Table. Results of GO term enrichment analysis by topGO combined with results of DGE analysis by DESeq2: TP1 vs TP2 (fertilized) (campaign 2). S6 Table. Results of GO term enrichment analysis by topGO combined with results of DGE analysis by DESeq2: TP1 vs TP2 (unfertilized) (campaign 2). S7 Table. Results of GO term enrichment analysis by topGO combined with results of of DGE analysis by DESeq2: shared DEG of fertilized and unfertilized blastozooids (campaign 2). S8 Table. Results of GO term enrichment analysis by topGO combined with results of DGE analysis by DESeq2: main effect time (campaign 2). S9 Table. List of potential reference genes candidates used in ascidian studies and their mean expression, standard deviation and rank in the generated CV ranked list of S. fusiformis (approach 1). S10 Table. List of potential reference genes candidates detected in CV ranked list of S. fusiformis with <0.3 log fold change (approach 2). S11 Table. Raw Cq values of reference gene candidates after efficiency correction. S12 Table. Information of the candidate reference and target genes, including primer sequences, size, GC (%), melting temperature of primers and size of amplicons. Efficiency was calculated by E = 10(−1/slope). S13 Table. Express [file pone.0326246.s003.xlsx]

## Sheet: Table of Contents
Table S1.	Overview of samples used for the de novo transcriptome of S. fusiformis.
Table S2.	Results of GO term enrichment analysis by topGO combined with results of of DGE analysis by DESeq2: form comparison (campaign 1)
Table S3.	Results of GO term enrichment analysis by topGO combined with results of of DGE analysis by DESeq2: fertilized vs not fertilized (at TP1) (campaign 2)
Table S4.	Results of GO term enrichment analysis by topGO combined with results of of DGE analysis by DESeq2: fertilized vs not fertilized (at TP2) (campaign 2)
Table S5.	Results of GO term enrichment analysis by topGO combined with results of of DGE analysis by DESeq2: TP1 vs TP2 (fertilized) (campaign 2)
Table S6.	Results of GO term enrichment analysis by topGO combined with results of of DGE analysis by DESeq2: TP1 vs TP2 (unfertilized) (campaign 2)
Table S7.	Results of GO term enrichment analysis by topGO combined with results of of DGE analysis by DESeq2: shared DEG of fertilized and unfertilized blastozooids (campaign 2)
Table S8.	Results of GO term enrichment analysis by topGO combined with results of of DGE analysis by DESeq2: main effect time (campaign 2)
Table S9.	List of potential reference genes candidates used in ascidian studies and their mean expression, standard deviation and rank in the generated CV ranked list of S. fusiformis (approach 1).
Table S10.	List of potential reference genes candidates detected in CV ranked list of S. fusiformis with <0.3 log fold change (approach 2).
Table S11.	Raw Cq values of reference gene candidates after efficiency correction.
Table S12.	Information of the candidate reference and target genes, incuding primer sequences, size, GC (%), melting temperature of primers and size of amplicons.
Table S13.	Expression stability values (M-value) obtained by using R package ctrl (Zhong, 2019).
Table S14.	Stability values and ranking of 6 reference gene candidates obtained by using RefFinder (http://blooge.cn/RefFinder/) that integrates geNorm (Vandesompele et al., 2002), Normfinder (Andersen et al., 2004), BestKeeper (Pfaffl et al., 2004) and comparative Δ Cq method (Silver et al., 2006).

## Sheet: Table S1
Table S1. Overview of samples used for the de novo transcriptome of S. fusiformis. RNA concentration and quality of each sample was verified using NanoDropTM 2000 (Thermo Fisher Scientific, USA). RIN- a measure of integrity was measured by Bioanalyzer 2100 (Agilent Technologies, USA).
Source	Species	Sample ID	Year	Form	Stage	TL	OAL	Additional comment	Sampling location	Chain ID (same ID number represent clones)	Timepoint	RNA [ng/ul]	A260/A280	A260/A230	RIN
(1)	S. fusiformis	VLFR_1	2017	Blastozooid	embryo present	15	-	-	field samples	-	-	104.4	1.88	2.39	10
	S. fusiformis	VLFR_5	2017	Blastozooid	embryo present	15	-	-	field samples	-	-	109.1	1.89	2.44	10
	S. fusiformis	VLFR_25	2017	Oozoid	-	21	-	-	field samples	-	-	153.1	2.15	1.68	10
	S. fusiformis	VLFR_31	2017	Oozoid	-	16	-	-	field samples	-	-	209.8	2.13	0.95	9.6
	S. fusiformis	VLFR_45	2017	Blastozooid	embryo present	15	-	-	field samples	-	-	130.3	1.94	2.3	10
	S. fusiformis	VLFR_55	2017	Oozoid	-	13	-	-	field samples	-	-	46.1	2.17	1.1	10
	S. fusiformis	VLFR_71	2017	Oozoid	-	25	-	-	field samples	-	-	397	2.17	1.93	9.6
	S. fusiformis	VLFR_77	2017	Oozoid	-	25	-	-	field samples	-	-	340.1	2.17	1.97	9.3
	S. fusiformis	VLFR_83	2017	Blastozooid	embryo present	13	-	-	field samples	-	-	92.6	1.91	2.28	10
	S. fusiformis	VLFR_111	2017	Blastozooid	embryo present	13	-	-	field samples	-	-	118.4	1.86	2.39	10
(2)	S. fusiformis	S.fusif._129	2021	Blastozooid	1.5	13	22	-	salps maintained in kreisel tank	1	1 (after 3 days spent in kreisel tank)	199.5	2.02	2.02	10
	S. fusiformis	S.fusif._138	2021	Blastozooid	1.5-2	15	29	-	salps maintained in kreisel tank	3	1 (after 3 days spent in kreisel tank)	188.2	2.01	2.02	10
	S. fusiformis	S.fusif._128	2021	Blastozooid	0	12	21	-	salps maintained in kreisel tank	1	1 (after 3 days spent in kreisel tank)	229	2.05	1.38	10
	S. fusiformis	S.fusif._144	2021	Blastozooid	0	15	25	-	salps maintained in kreisel tank	3	1 (after 3 days spent in kreisel tank)	233.6	2.05	1.65	9.6
	S. fusiformis	S.fusif._152	2021	Blastozooid	1.5	14	29	-	salps maintained in kreisel tank	5	1 (after 3 days spent in kreisel tank)	209.6	2.04	1.89	9
	S. fusiformis	S.fusif._158	2021	Blastozooid	0	14	29	-	salps maintained in kreisel tank	5	1 (after 3 days spent in kreisel tank)	242.7	2.04	2.06	9
	S. fusiformis	S.fusif_232	2021	Blastozooid	3	14	21	sperm channels visible	salps maintained in kreisel tank	1	2 (after 7 days spent in kreisel tank)	124.9	2.04	1.91	10
	S. fusiformis	S.fusif_234	2021	Blastozooid	0	13	23	sperm channels visible	salps maintained in kreisel tank	1	2 (after 7 days spent in kreisel tank)	154.9	2.1	1.65	10
	S. fusiformis	S.fusif_247	2021	Blastozooid	4.5	18	34	sperm channels visible	salps maintained in kreisel tank	3	2 (after 7 days spent in kreisel tank)	116.6	2.02	1.49	NA (good)
	S. fusiformis	S.fusif_250	2021	Blastozooid	0	15	31	sperm channels visible	salps maintained in kreisel tank	3	2 (after 7 days spent in kreisel tank)	260.1	2.06	1.86	9.7
	S. fusiformis	S.fusif_261	2021	Blastozooid	0	15	27	sperm channels visible	salps maintained in kreisel tank	5	2 (after 7 days spent in kreisel tank)	161.6	2.04	1.78	9.6
	S. fusiformis	S.fusif_263	2021	Blastozooid	4	13	26	sperm channels visible	salps maintained in kreisel tank	5	2 (after 7 days spent in kreisel tank)	152.1	2.05	1.82	9

## Sheet: Table S2
Table S2. Results of GO term enrichment analysis by topGO combined with results of DGE analysis by DESeq2: form comparison (campaign 1)
GO.ID	Term	Annotated	Significant	Expected	Fis	ont
GO:0006412	translation	492	90	61.25	0.00024	BP
GO:0007017	microtubule-based process	144	20	17.93	0.01859	BP
GO:0016570	histone modification	38	14	4.73	0.00643	BP
GO:0006418	tRNA aminoacylation for protein translation	59	13	7.34	0.02668	BP
GO:0022900	electron transport chain	36	13	4.48	0.04436	BP
GO:0015986	proton motive force-driven ATP synthesis	33	12	4.11	0.00037	BP
GO:0006364	rRNA processing	47	12	5.85	0.01046	BP
GO:0006338	chromatin remodeling	27	10	3.36	0.00696	BP
GO:0042775	mitochondrial ATP synthesis coupled electron transport	22	9	2.74	0.00075	BP
GO:0019646	aerobic electron transport chain	23	9	2.86	0.00109	BP
GO:0008033	tRNA processing	45	9	5.6	0.03032	BP
GO:0032508	DNA duplex unwinding	10	6	1.24	0.00049	BP
GO:0001522	pseudouridine synthesis	16	6	1.99	0.00965	BP
GO:0009124	nucleoside monophosphate biosynthetic process	12	5	1.49	0.01098	BP
GO:0016573	histone acetylation	12	5	1.49	0.01098	BP
GO:0006334	nucleosome assembly	16	5	1.99	0.03975	BP
GO:0042273	ribosomal large subunit biogenesis	10	4	1.24	0.02694	BP
GO:0046839	phospholipid dephosphorylation	10	4	1.24	0.02694	BP
GO:0098609	cell-cell adhesion	29	4	3.61	0.04605	BP

## Sheet: Table S3
Table S3. Results of GO term enrichment analysis by topGO combined with results of DGE analysis by DESeq2: fertilized vs not fertilized (at TP1) (campaign 2)
GO.ID	Term	Annotated	Significant	Expected	Fis	ont
GO:0006457	protein folding	83	2	0.16	0.011	BP
GO:0006084	acetyl-CoA metabolic process	11	1	0.02	0.021	BP
GO:0034030	ribonucleoside bisphosphate biosynthetic process	12	1	0.02	0.023	BP
GO:0034033	purine nucleoside bisphosphate biosynthetic process	12	1	0.02	0.023	BP
GO:0019752	carboxylic acid metabolic process	232	3	0.45	0.039	BP
GO:0044272	sulfur compound biosynthetic process	22	1	0.04	0.042	BP

## Sheet: Table S4
Table S4. Results of GO term enrichment analysis by topGO combined with results of DGE analysis by DESeq2: fertilized vs not fertilized (at TP2) (campaign 2)
GO.ID	Term	Annotated	Significant	Expected	Fis	ont
GO:0006739	NADP metabolic process	10	2	0.07	0.0018	BP
GO:0030111	regulation of Wnt signaling pathway	10	2	0.07	0.0018	BP
GO:0006091	generation of precursor metabolites and energy	114	6	0.74	0.0024	BP
GO:0015986	proton motive force-driven ATP synthesis	33	2	0.22	0.0191	BP
GO:1901135	carbohydrate derivative metabolic process	255	6	1.66	0.0297	BP
GO:0016052	carbohydrate catabolic process	34	2	0.22	0.0313	BP
GO:0022900	electron transport chain	36	2	0.23	0.0436	BP
GO:0007166	cell surface receptor signaling pathway	82	4	0.53	0.0439	BP

## Sheet: Table S5
Table S5. Results of GO term enrichment analysis by topGO combined with results of DGE analysis by DESeq2: TP1 vs TP2 (fertilized) (campaign 2)
GO.ID	Term	Annotated	Significant	Expected	Fis	ont
GO:0009058	biosynthetic process	1269	131	158.52	0.01406	BP
GO:0006793	phosphorus metabolic process	606	103	75.7	0.01402	BP
GO:0007154	cell communication	445	74	55.59	0.00017	BP
GO:0055085	transmembrane transport	351	69	43.85	0.0007	BP
GO:0007165	signal transduction	424	66	52.97	0.02173	BP
GO:0019752	carboxylic acid metabolic process	232	49	28.98	0.0357	BP
GO:0006518	peptide metabolic process	511	35	63.83	0.04786	BP
GO:0015980	energy derivation by oxidation of organic compounds	67	24	8.37	0.01494	BP
GO:0006099	tricarboxylic acid cycle	25	11	3.12	9e-05	BP
GO:0015986	proton motive force-driven ATP synthesis	33	11	4.12	0.00152	BP
GO:0006470	protein dephosphorylation	41	11	5.12	0.00978	BP
GO:0006096	glycolytic process	29	10	3.62	0.00186	BP
GO:0042775	mitochondrial ATP synthesis coupled electron transport	22	9	2.75	0.00077	BP
GO:0019646	aerobic electron transport chain	23	9	2.87	0.00112	BP
GO:0006749	glutathione metabolic process	37	9	4.62	0.03452	BP
GO:0046395	carboxylic acid catabolic process	30	9	3.75	0.04545	BP
GO:1901617	organic hydroxy compound biosynthetic process	20	6	2.5	0.00616	BP
GO:0006914	autophagy	22	6	2.75	0.04777	BP
GO:0009072	aromatic amino acid metabolic process	12	5	1.5	0.01115	BP
GO:0043648	dicarboxylic acid metabolic process	13	5	1.62	0.01629	BP
GO:0007265	Ras protein signal transduction	17	5	2.12	0.02891	BP
GO:0007178	transmembrane receptor protein serine/threonine kinase signaling pathway	15	5	1.87	0.03076	BP
GO:0006897	endocytosis	15	5	1.87	0.03076	BP
GO:0032508	DNA duplex unwinding	10	4	1.25	0.02725	BP
GO:0050793	regulation of developmental process	10	4	1.25	0.02725	BP

## Sheet: Table S6
Table S6. Results of GO term enrichment analysis by topGO combined with results of DGE analysis by DESeq2: TP1 vs TP2 (unfertilized) (campaign 2)
GO.ID	Term	Annotated	Significant	Expected	Fis	ont
GO:0007154	cell communication	445	42	37.9	0.01459	BP
GO:0019752	carboxylic acid metabolic process	232	38	19.76	0.00731	BP
GO:0005975	carbohydrate metabolic process	176	29	14.99	0.04166	BP
GO:0034645	cellular macromolecule biosynthetic process	572	29	48.71	0.04329	BP
GO:0043604	amide biosynthetic process	509	24	43.35	0.00279	BP
GO:0006886	intracellular protein transport	130	14	11.07	0.0294	BP
GO:0008610	lipid biosynthetic process	74	13	6.3	0.03212	BP
GO:0006099	tricarboxylic acid cycle	25	12	2.13	2.3e-07	BP
GO:0044265	cellular macromolecule catabolic process	115	11	9.79	0.03875	BP
GO:0015986	proton motive force-driven ATP synthesis	33	10	2.81	0.00028	BP
GO:0006090	pyruvate metabolic process	37	10	3.15	0.02406	BP
GO:0042775	mitochondrial ATP synthesis coupled electron transport	22	8	1.87	0.00028	BP
GO:0019646	aerobic electron transport chain	23	8	1.96	0.0004	BP
GO:0007155	cell adhesion	59	8	5.02	0.03789	BP
GO:0006096	glycolytic process	29	7	2.47	0.00924	BP
GO:0051239	regulation of multicellular organismal process	13	6	1.11	0.00038	BP
GO:0006955	immune response	16	6	1.36	0.0014	BP
GO:0008654	phospholipid biosynthetic process	46	6	3.92	0.01063	BP
GO:0006631	fatty acid metabolic process	19	5	1.62	0.01865	BP
GO:0009116	nucleoside metabolic process	23	5	1.96	0.04077	BP
GO:0051707	response to other organism	10	4	0.85	0.00718	BP
GO:0006084	acetyl-CoA metabolic process	11	4	0.94	0.01054	BP
GO:0072359	circulatory system development	11	4	0.94	0.01054	BP
GO:0006952	defense response	12	4	1.02	0.01477	BP
GO:0009072	aromatic amino acid metabolic process	12	4	1.02	0.01477	BP
GO:0009112	nucleobase metabolic process	13	4	1.11	0.01992	BP
GO:0043648	dicarboxylic acid metabolic process	13	4	1.11	0.01992	BP
GO:0009968	negative regulation of signal transduction	15	4	1.28	0.03322	BP
GO:0006497	protein lipidation	22	3	1.87	0.02054	BP
GO:0046467	membrane lipid biosynthetic process	24	3	2.04	0.03879	BP
GO:0050793	regulation of developmental process	10	3	0.85	0.04682	BP

## Sheet: Table S7
Table S7. Results of GO term enrichment analysis by topGO combined with results of DGE analysis by DESeq2: shared DEG of fertilized and unfertilized blastozooids (campaign 2)
GO.ID	Term	Annotated	Significant	Expected	Fis	ont
GO:0019752	carboxylic acid metabolic process	232	25	11.44	0.0359	BP
GO:0007154	cell communication	445	23	21.95	0.0022	BP
GO:0005975	carbohydrate metabolic process	176	21	8.68	0.0226	BP
GO:0015980	energy derivation by oxidation of organic compounds	67	20	3.3	0.0192	BP
GO:0043604	amide biosynthetic process	509	18	25.1	0.0211	BP
GO:0022900	electron transport chain	36	11	1.78	0.0405	BP
GO:0015986	proton motive force-driven ATP synthesis	33	10	1.63	2.4e-06	BP
GO:0006099	tricarboxylic acid cycle	25	9	1.23	1.5e-06	BP
GO:0006090	pyruvate metabolic process	37	9	1.82	0.0052	BP
GO:0042775	mitochondrial ATP synthesis coupled electron transport	22	8	1.08	5.4e-06	BP
GO:0019646	aerobic electron transport chain	23	8	1.13	8e-06	BP
GO:0006096	glycolytic process	29	6	1.43	0.0025	BP
GO:1902600	proton transmembrane transport	52	6	2.56	0.0412	BP
GO:0006749	glutathione metabolic process	37	5	1.82	0.0335	BP
GO:0009072	aromatic amino acid metabolic process	12	4	0.59	0.0021	BP
GO:0006955	immune response	16	4	0.79	0.0066	BP
GO:0051239	regulation of multicellular organismal process	13	3	0.64	0.0234	BP

## Sheet: Table S8
Table S8. Results of GO term enrichment analysis by topGO combined with results of DGE analysis by DESeq2: main effect time (campaign 2)
GO.ID	Term	Annotated	Significant	Expected	Fis	ont
GO:0006412	translation	492	51	35.59	0.021	BP
GO:0005975	carbohydrate metabolic process	176	19	12.73	0.014	BP
GO:0006812	monoatomic cation transport	149	18	10.78	0.035	BP
GO:0006414	translational elongation	35	7	2.53	0.024	BP
GO:1901136	carbohydrate derivative catabolic process	22	5	1.59	0.018	BP
GO:0009262	deoxyribonucleotide metabolic process	14	4	1.01	0.015	BP
GO:0065004	protein-DNA complex assembly	19	3	1.37	0.015	BP
GO:0006415	translational termination	10	3	0.72	0.031	BP
GO:0071363	cellular response to growth factor stimulus	11	3	0.8	0.04	BP

## Sheet: Table S9
Table S9. List of potential reference genes candidates used in ascidian studies and their mean expression, standard deviation and rank in the generated CV ranked list of S. fusiformis (approach 1).
Abbreviation	Full name	Function	category	species	reference	detected in S. fusiformis transcriptome	detected in CV list	No. of gene hits (and CV rank distribution )	CV rank of selected gene	Mean expression	SD	CV
GAPDH	glyceraldehyde-3-phosphate dehydrogenase	Glycolytic enzyme	reference gene	Ciona savignyi	Hung et al. 2016	yes	no	-	-	-	-	-
EF1	Translation elongation factor EF1A	Protein translation	reference gene	Ciona savignyi	Hung et al. 2016	yes	yes	2 (92-668)	92	4750.34	734.293	0.154577
ACT	Actin-related protein 3	Muscle structural protein	reference gene	Ciona savignyi	Hung et al. 2016	yes	yes	8 (401-1248)	820	5750.63	1445.67	0.251392
UBQ	Ubiquitin-conjugating enzyme E2	Protein degradation	reference gene	Ciona savignyi	Hung et al. 2016	yes	yes	33 (7-1201)	305	1067.56	203.281	0.190417
TubA	alpha-tubulin	Cytoskeleton	reference gene	Ciona savignyi	Hung et al. 2016	yes	no	-	-	-	-	-
TubB	beta-tubulin	Cytoskeleton	reference gene	Ciona savignyi	Hung et al. 2016	yes	no	-	-	-	-	-
RPL17	ribosomal protein L17	60S ribosomal protein	reference gene	Ciona savignyi	Hung et al. 2016	no	no	-	-	-	-	-
RPS15	ribosomal protein S15	40S ribosomal protein	reference gene	Ciona savignyi	Hung et al. 2016	no	no	-	-	-	-	-
CYP	cyclophilin	Protein folding	reference gene	Ciona savignyi	Hung et al. 2016	yes	yes	3 (229-518)	229	318.614	57.671	0.181006
HIS	histone H3	DNA strand compaction	reference gene	Ciona savignyi	Hung et al. 2016	no	no	-	-	-	-	-
EF1-alpha	elongation factor 1-alpha	Protein translation	reference gene	Botryllus schlosseri	Rodriguez et al. 2014	see above	see above		see above	see above	see above	see above
RPL11	ribosomal protein L11	60S ribosomal protein	reference gene	Ciona intestinalis	Stewart-Clark et al. 2013	no	no	-	-	-	-	-
RPS27A	ribosomal protein S27A	40S ribosomal protein	reference gene	Ciona intestinalis	Stewart-Clark et al. 2013	no	no	-	-	-	-	-
TubA	alpha-tubulin	Cytoskeleton	reference gene	Ciona intestinalis	Stewart-Clark et al. 2013	see above	see above	-	-	-	-	-
CAM	calmodulin	Calcium binding messenger protein	reference gene	Ciona intestinalis	Stewart-Clark et al. 2013	yes	no	-	-	-	-	-
GAPDH	glyceraldehyde-3-phosphate dehydrogenase	Glycolytic enzyme	reference gene	Ciona intestinalis	Stewart-Clark et al. 2013	see above	see above	-	-	-	-	-
RPS18	ribosomal protein S18	40S ribosomal protein	reference gene	Ciona intestinalis	Stewart-Clark et al. 2013	yes	no	-	-	-	-	-
CA1	cytoplasmic actin-1	Muscle structural protein	reference gene	Botryllus schlosseri	Campagna et al. 2016	see above	see above	-	-	-	-	-

[truncated: 5 more sheets: Table S10, Table S11, Table S12, Table S13, Table S14]
